# Supplementary material for: Pain Outcome Determines the Sensitivity to Peripheral Opioid Antagonism of Morphine, Ibuprofen, and Their Combination in Laparotomized Mice
Source: Pharmaceutics. 2026 Mar 21;18(3):392. doi: 10.3390/pharmaceutics18030392 (PMC13030386; doi:10.3390/pharmaceutics18030392)
Supplement: Supplementary file 1 [file pharmaceutics-18-00392-s001.zip]

Archive with 1 entries (1 files):
- pharmaceutics-4145995-supplementary.pdf
